# Supplementary material for: Colonization of Solanum melongena and Vitis vinifera Plants by Botrytis cinerea Is Strongly Reduced by the Exogenous Application of Tomato Systemin
Source: J Fungi (Basel). 2020 Dec 29;7(1):15. doi: 10.3390/jof7010015 (PMC7824362; doi:10.3390/jof7010015)
Supplement: Supplementary file 1 [file jof-07-00015-s001.zip]

Archive with 5 entries (4 files):
- Supplementary Tables/
- Supplementary Tables/Supplementary Table S1.docx
- Supplementary Tables/Supplementary Table S2.docx
- Supplementary Tables/Supplementary Table S3.docx
- Supplementary Tables/Supplementary Table S4.docx
